# Supplementary material for: Genetic analysis of chikungunya viruses imported to mainland China in 2008
Source: Virol J. 2010 Jan 18;7:8. doi: 10.1186/1743-422X-7-8 (PMC2831882; doi:10.1186/1743-422X-7-8)
Supplement: Additional File 1 — Table S1. Unique nucleic acid and related amino acid changes detected in the four imported CHIKVs. [file 1743-422X-7-8-S1.XLS]

## Sheet: Table S1
Table S1 Unique nucleic acid and related amino-acid changes observed in the 4 imported CHIKV compared to published 22 strains1
	Non-structural proteins								Structural proteins
	nsP1	nsP2	nsP2	nsP2	nsP3	nsP3	nsP4		C	E2	E2	6K	E1
Protein position*	120	539	577	632	372	394	181		8	178	252	31	316
Polypeptide position*	120	1074	1112	1167	1705	1727	2044		8	503	577	779	1125
Changed nt position*	438	3300	3413	3579	5192	5260	6209		7592	9078	9299	9905	10944
FD080008	**Gln(g)	Leu(t)	Gly(g)	Asn(a)	Asp(g)	Ile(a)	Pro(c)		Thr(a)	His(a)	Lys(a)	I(a)	Ala(c)
SD-08-pan	****Arg(a)	Leu(t)	Arg(a)	Ser(g)	Asn(a)	Met(g)	Pro(c)		Thr(a)	Arg(g)	Lys(a)	Val(g)	Ala(c)
FD080178	Gln(g)	Ser(c)	Gly(g)	Asn (a)	Asp(g)	Met(g)	Ser(t)		Ala(g)	Arg(g)	Gln(c)	Val(g)	Val(t)
FD080231	Gln(g)	Ser(c)	Gly(g)	Asn (a)	Asp(g)	Met(g)	Pro(c)		Ala(g)	Arg(g)	Gln(c)	Val(g)	Ala(c)
S27	Gln(g)	Leu(t)	Gly(g)	Asn (a)	Asp(g)	Met(g)	Pro(c)		Thr(a)	Arg(g)	Lys(a)	Val(g)	Ala(c)
NC 004162	Gln(g)	Leu(t)	Gly(g)	Asn (a)	Asp(g)	Met(g)	Pro(c)		Thr(a)	Arg(g)	Lys(a)	Val(g)	Ala(c)
CHIK31	Gln(g)	Leu(t)	Gly(g)	Asn (a)	Asp(g)	Met(g)	Pro(c)		Thr(a)	Arg(g)	Lys(a)	Val(g)	Ala(c)
TM25	Gln(g)	Leu(t)	Gly(g)	Asn (a)	Asp(g)	Met(g)	Pro(c)		Thr(a)	Arg(g)	Lys(a)	Val(g)	Ala(c)
MY002IMR/06/BP	Gln(g)	Leu(t)	Gly(g)	Asn (a)	Asp(g)	Met(g)	Pro(c)		Thr(a)	Arg(g)	Lys(a)	Val(g)	Ala(c)
DRDE-06	Gln(g)	Leu(t)	Gly(g)	Asn (a)	Asp(g)	Met(g)	Pro(c)		Thr(a)	Arg(g)	Lys(a)	Val(g)	Ala(c)
ITA07-RA1	Gln(g)	Leu(t)	Gly(g)	Asn (a)	Asp(g)	Met(g)	Pro(c)		Thr(a)	Arg(g)	Lys(a)	Val(g)	Ala(c)
Wuerzburg	Gln(g)	Leu(t)	Gly(g)	Asn (a)	Asp(g)	Met(g)	Pro(c)		Thr(a)	Arg(g)	Lys(a)	Val(g)	Ala(c)
D570/06	Gln(g)	Leu(t)	Gly(g)	Asn (a)	Asp(g)	Met(g)	Pro(c)		Thr(a)	Arg(g)	Lys(a)	Val(g)	Ala(c)
IND-73-MH5	Gln(g)	Leu(t)	Gly(g)	Asn (a)	Asp(g)	Met(g)	Pro(c)		Thr(a)	Arg(g)	Lys(a)	Val(g)	Ala(c)
IND-60-WB1	Gln(g)	Leu(t)	Gly(g)	Asn (a)	Asp(g)	Met(g)	Pro(c)		Thr(a)	Arg(g)	Lys(a)	Val(g)	Ala(c)
IND-00-MH4	Gln(g)	Leu(t)	Gly(g)	Asn (a)	Asp(g)	Met(g)	Pro(c)		Thr(a)	Arg(g)	Lys(a)	Val(g)	Ala(c)
IND-06-TN1	Gln(g)	Leu(t)	Gly(g)	Asn (a)	Asp(g)	Met(g)	Pro(c)		Thr(a)	Arg(g)	Lys(a)	Val(g)	Ala(c)
IND-06-RJ1	Gln(g)	Leu(t)	Gly(g)	Asn (a)	Asp(g)	Met(g)	Pro(c)		Thr(a)	Arg(g)	Lys(a)	Val(g)	Ala(c)
IND-06-MH2	Gln(g)	Leu(t)	Gly(g)	Asn (a)	Asp(g)	Met(g)	Pro(c)		Thr(a)	Arg(g)	Lys(a)	Val(g)	Ala(c)
IND-06-KA15	Gln(g)	Leu(t)	Gly(g)	Asn (a)	Asp(g)	Met(g)	Pro(c)		Thr(a)	Arg(g)	Lys(a)	Val(g)	Ala(c)
IND-06-AP3	Gln(g)	Leu(t)	Gly(g)	Asn (a)	Asp(g)	Met(g)	Pro(c)		Thr(a)	Arg(g)	Lys(a)	Val(g)	Ala(c)
AF 15561	Gln(g)	Leu(t)	Gly(g)	Asn (a)	Asp(g)	Met(g)	Pro(c)		Thr(a)	Arg(g)	Lys(a)	Val(g)	Ala(c)
TSI-GSD-218	Gln(g)	Leu(t)	Gly(g)	Asn (a)	Asp(g)	Met(g)	Pro(c)		Thr(a)	Arg(g)	Lys(a)	Val(g)	Ala(c)
LR2006 OPY1	Gln(g)	Leu(t)	Gly(g)	Asn (a)	Asp(g)	Met(g)	Pro(c)		Thr(a)	Arg(g)	Lys(a)	Val(g)	Ala(c)
37997	Gln(g)	Leu(t)	Gly(g)	Asn (a)	Asp(g)	Met(g)	Pro(c)		Thr(a)	Arg(g)	Lys(a)	Val(g)	Ala(c)
ROSS	Gln(g)	Leu(t)	Gly(g)	Asn (a)	Asp(g)	Met(g)	Pro(c)		Thr(a)	Arg(g)	Lys(a)	Val(g)	Ala(c)
1 22 CHIKV whole genome sequences were selected for genetic analysis of imported CHIKVs, including 3 east/central/south African strains: S27, NC 004162, ROSS; 13 Indian Ocean strains: IND-00-MH4, IND-06-TN1, CHIK31, TM25, DRDE-06, ITA07-RA1, Wuerzburg, D570/06, IND-06-RJ1, IND-06-MH2, IND-06-KA15, IND-06-AP3, LR2006 OPY1; 5 Asian strains: IND-60-WB1, IND-73-MH5, AF 15561, TSI-GSD-218, MY002IMR/06…
.
