# Supplementary material for: Genetic analysis of chikungunya viruses imported to mainland China in 2008
Source: Virol J. 2010 Jan 18;7:8. doi: 10.1186/1743-422X-7-8 (PMC2831882; doi:10.1186/1743-422X-7-8)
Supplement: Additional File 2 — Table S2. Relevant synonymous changes identified in the imported Indian Ocean virus versus a selection of 22 CHIKV sequences. [file 1743-422X-7-8-S2.XLS]

## Sheet: Sheet1
Table S2 Relevant synonymous changes identified from imported Indian Ocean virus versus a Selection of 22 CHIKV Sequences1
Coding protein	NS1						NS2				NS3	NS4			E2			E1
genome position*	502	958	1015	1498	1525	1528	2164	2608	2622	3985	4258	6007	6694	6814	8947	9580	9658	10102	10360
FD080008	T	T	C	C	A	C	T	T	C	T	C	T	A	A	T	C	G	A	A
SD-08-pan	*C	C	T	T	A	C	C	C	T	C	C	C	T	A	A	T	G	G	A
FD080178	T	C	C	C	G	T	C	T	T	C	T	C	A	G	T	C	A	A	G
FD080231	T	C	C	C	A	C	C	T	T	C	T	C	A	G	T	C	A	A	G
S27	T	C	C	C	A	C	C	T	T	C	C	C	A	A	T	C	A	A	A
NC 004162	T	C	C	C	A	C	C	T	T	C	C	C	A	A	T	C	A	A	A
CHIK31	T	C	C	C	A	C	C	T	T	C	C	C	A	A	T	C	A	A	A
TM25	T	C	C	C	A	C	C	T	T	C	C	C	A	A	T	C	A	A	A
MY002IMR/06/BP	T	C	C	C	A	C	C	T	T	C	C	C	A	A	T	C	A	A	A
DRDE-06	T	C	C	C	A	C	C	T	T	C	C	C	A	A	T	C	A	A	A
ITA07-RA1	T	C	C	C	A	C	C	T	T	C	C	C	A	A	T	C	A	A	A
Wuerzburg	T	C	C	C	A	C	C	T	T	C	C	C	A	A	T	C	A	A	A
D570/06	T	C	C	C	A	C	C	T	T	C	C	C	A	A	T	C	A	A	A
IND-73-MH5	T	C	C	C	A	C	C	T	T	C	C	C	A	A	T	C	A	A	A
IND-60-WB1	T	C	C	C	A	C	C	T	T	C	C	C	A	A	T	C	A	A	A
IND-00-MH4	T	C	C	C	A	C	C	T	T	C	C	C	A	A	T	C	A	A	A
IND-06-TN1	T	C	C	C	A	C	C	T	T	C	C	C	A	A	T	C	A	A	A
IND-06-RJ1	T	C	C	C	A	C	C	T	T	C	C	C	A	A	T	C	A	A	A
IND-06-MH2	T	C	C	C	A	C	C	T	T	C	C	C	A	A	T	C	A	A	A
IND-06-KA15	T	C	C	C	A	C	C	T	T	C	C	C	A	A	T	C	A	A	A
IND-06-AP3	T	C	C	C	A	C	C	T	T	C	C	C	A	A	T	C	A	A	A
AF 15561	T	C	C	C	A	C	C	T	T	C	C	C	A	A	T	C	A	A	A
TSI-GSD-218	T	C	C	C	A	C	C	T	T	C	C	C	A	A	T	C	A	A	A
LR2006 OPY1	T	C	C	C	A	C	C	T	T	C	C	C	A	A	T	C	A	A	A
37997	T	C	C	C	A	C	C	T	T	C	C	C	A	A	T	C	A	A	A
ROSS	T	C	C	C	A	C	C	T	T	C	C	C	A	A	T	C	A	A	A
1 22 CHIKV whole genome sequences were selected for genetic analysis of imported CHIKVs, including 3 east/central/south African strains: S27, NC 004162, ROSS; 13 Indian Ocean strains: IND-00-MH4, IND-06-TN1, CHIK31, TM25, DRDE-06, ITA07-RA1, Wuerzburg, D570/06, IND-06-RJ1, IND-06-MH2, IND-06-KA15, IND-06-AP3, LR2006 OPY1; 5 Asian strains: IND-60-WB1, IND-73-MH5, AF 15561, TSI-GSD-218, MY002IMR/06…
*S27 reference numbering.
**Grayed cells correspond to nucleotide acid changes only among the imported CHIKV compared to 22 published CHIKV sequences.
